# Supplementary material for: Solvent-Free Fabrication of Thick Electrodes in Thermoplastic Binders for High Energy Density Lithium-Ion Batteries
Source: Nanomaterials (Basel). 2022 Sep 23;12(19):3320. doi: 10.3390/nano12193320 (PMC9565545; doi:10.3390/nano12193320)
Supplement: Supplementary file 1 [file nanomaterials-12-03320-s001.zip]

Archive with 1 entries (1 files):
- nanomaterials-1891260-supplementary.pdf
